# Supplementary material for: DeepSnap-Deep Learning Approach Predicts Progesterone Receptor Antagonist Activity With High Performance
Source: Front Bioeng Biotechnol. 2020 Jan 22;7:485. doi: 10.3389/fbioe.2019.00485 (PMC6987043; doi:10.3389/fbioe.2019.00485)
Supplement: Supplementary file 10 [file Table_1.xlsx]

## Sheet: Table S1
	TABLE S1 Number of train, val, and test datasets used in the prediction model construction of the progesterone receptor antagonist by the DeepSnap in(AID:1347031)
		Ratio	Number
	#	Tra:Val:Test	Tra_active	Val_active	Test_active	Train_inactive	Val_inactive	Test_inactive	Tra_total	Val_total	Test_total	Active	Inactive	Total
	1	1: 1: 1	253	253	254	2274	2274	2274	2527	2527	2528	760	6822	7582
	2	2: 2: 1	304	304	152	2729	2729	1364	3033	3033	1516	760	6822	7582
	3	3: 3: 1	325	325	110	2923	2923	976	3248	3248	1086	760	6822	7582
	4	4: 4: 1	337	337	86	3032	3032	758	3369	3369	844	760	6822	7582
	5	5: 5: 1	345	345	70	3101	3101	620	3446	3446	690	760	6822	7582
