# Supplementary material for: DeepSnap-Deep Learning Approach Predicts Progesterone Receptor Antagonist Activity With High Performance
Source: Front Bioeng Biotechnol. 2020 Jan 22;7:485. doi: 10.3389/fbioe.2019.00485 (PMC6987043; doi:10.3389/fbioe.2019.00485)
Supplement: Supplementary file 11 [file Table_2.xlsx]

## Sheet: Table S2
	TABLE S2 Prediction performances with different dataset sizes and angles on the DeepSnap-DL.
		Angles	120°		180°		240°		300°		360°
		tra:val:test	Means	SD	Means	SD	Means	SD	Means	SD	Means	SD
	Loss (Val)	1: 1: 1	0.01555	0.00181443	0.0156251	0.00214695	0.0235055	0.00411951	0.0211016	0.00205092	0.253989	0.00856991
	Loss (Val)	2: 2: 1	0.0211583	0.00681247	0.0192759	0.00688246	0.0252401	0.00630178	0.0224695	0.00638479	0.2385	0.00675711
	Loss (Val)	3: 3: 1	0.0152602	0.00113791	0.0135752	0.00185672	0.0196653	0.00195072	0.0204745	0.00303265	0.202583	0.0186706
	Loss (Val)	4: 4: 1	0.0155772	0.00218775	0.0142197	0.00228222	0.0202393	0.00165732	0.0195618	0.00336316	0.194483	0.0259823
	Loss (Val)	5: 5: 1	0.0145959	0.0024999	0.0164602	0.00339097	0.0204829	0.00269494	0.0199963	0.00305876	0.183096	0.0217225
	Loss (Val)	5: 5: 1 PMT	0.321582	0.0011655	0.31645	0.0067722	0.316014	0.00269427	0.317865	0.00507524	0.316746	0.00434244
	Acc (Val)	1: 1: 1	99.6032	0.0326996	99.533	0.047713	99.3705	0.147932	99.3972	0.117541	91.5432	0.533588
	Acc (Val)	2: 2: 1	99.5244	0.114101	99.5231	0.10701	99.3506	0.120454	99.4115	0.162349	91.6461	0.332561
	Acc (Val)	3: 3: 1	99.6464	0.0384961	99.645	0.0774937	99.452	0.156929	99.4367	0.0678874	91.5412	0.545455
	Acc (Val)	4: 4: 1	99.6193	0.0260085	99.6193	0.0643996	99.48	0.0618714	99.4726	0.108057	92.3014	1.36553
	Acc (Val)	5: 5: 1	99.624	0.0483292	99.5283	0.0915688	99.5127	0.0667278	99.4792	0.105001	92.6736	1.13932
	Acc (Val)	5: 5: 1 PMT	90.164	0.0537042	90.3978	0.29993	90.4281	0.124494	90.3612	0.258855	90.3957	0.206972
	BAC	1: 1: 1	0.982136	0.00510209	0.982106	0.00436697	0.980615	0.00321582	0.976854	0.0040858	0.780716	0.0102311
	BAC	2: 2: 1	0.986011	0.00653626	0.979104	0.00887085	0.98266	0.00468624	0.977261	0.00671269	0.805386	0.0150605
	BAC	3: 3: 1	0.98702	0.00280292	0.988437	0.00551139	0.987169	0.00453822	0.982202	0.00617847	0.832236	0.0196511
	BAC	4: 4: 1	0.986715	0.00712985	0.985459	0.00772531	0.989557	0.00759741	0.985325	0.00816376	0.83941	0.0236937
	BAC	5: 5: 1	0.984841	0.0111786	0.985165	0.00717702	0.983138	0.00631662	0.981129	0.00713	0.836691	0.0192607
	BAC	5: 5: 1 PMT	0.475624	0.0316604	0.489718	0.0496447	0.491952	0.050977	0.479788	0.0749045	0.49646	0.0576959
	F	1: 1: 1	0.931631	0.0277926	0.917987	0.0285048	0.918704	0.0253771	0.914268	0.0342158	0.37791	0.0155773
	F	2: 2: 1	0.92964	0.0467443	0.912507	0.0377342	0.920276	0.0271823	0.905757	0.0335184	0.411157	0.0234501
	F	3: 3: 1	0.932807	0.0307317	0.950534	0.0238308	0.93327	0.0171068	0.922509	0.0443759	0.484169	0.0562224
	F	4: 4: 1	0.937352	0.035244	0.93523	0.0268549	0.951238	0.021079	0.942814	0.0319157	0.513538	0.0710492
	F	5: 5: 1	0.947199	0.026024	0.940246	0.0335679	0.923061	0.0372751	0.915091	0.0480674	0.496672	0.0677175
	F	5: 5: 1 PMT	0.156814	0.0186636	0.147112	0.044035	0.166259	0.0330482	0.156446	0.0396203	0.168076	0.032028
	Parameters (MPS:100, ZF:100, AT:23%, BR:14.5mÅ, BMD:0.4Å, BT:0.8Å, LR:0.0008, BS:108, GoogleNet).
	5:5:1 PMT showed permutation test using Tra:Val:Test = 5:5:1
	ZF, zoom factor; AT, atom size; BR, bond radius; BMD, minimum bond distance; BT, bond tolerance; LR, learning rate; BS, batch size
