# Supplementary material for: DeepSnap-Deep Learning Approach Predicts Progesterone Receptor Antagonist Activity With High Performance
Source: Front Bioeng Biotechnol. 2020 Jan 22;7:485. doi: 10.3389/fbioe.2019.00485 (PMC6987043; doi:10.3389/fbioe.2019.00485)
Supplement: Supplementary file 12 [file Table_3.xlsx]

## Sheet: Table S3
TABLE S3 Clustering analysis of principal components of molecular descriptors extracted by MORDRED.
	none_2D				none_3D				none_Corina				domi_2D				domi_3D				domi_Corina				neut_2D				neut_3D				neut_Corina
			Fluctuation				Fluctuation				Fluctuation				Fluctuation				Fluctuation				Fluctuation				Fluctuation				Fluctuation				Fluctuation
CL No.	variables No.	variables	Cluster	Total	variables No.	variables	Cluster	Total	variables No.	variables	Cluster	Total	variables No.	variables	Cluster	Total	variables No.	variables	Cluster	Total	variables No.	variables	Cluster	Total	variables No.	variables	Cluster	Total	variables No.	variables	Cluster	Total	variables No.	variables	Cluster	Total
1	43	ATS6d	0.92	0.066	40	ATS6d	0.905	0.059	39	ATS6d	0.901	0.059	39	ATS6d	0.901	0.059	38	ATS6d	0.916	0.058	39	ATS6p	0.908	0.059	39	ATS6d	0.901	0.059	39	ATS6d	0.901	0.059	39	ATS6d	0.901	0.059
2	32	nHeavyAtom	0.907	0.048	29	ABC	0.908	0.054	36	ABC	0.902	0.054	36	ABC	0.902	0.054	29	ABC	0.912	0.044	31	ABC	0.905	0.047	36	ABC	0.902	0.054	36	ABC	0.902	0.054	36	ABC	0.902	0.054
3	23	Wpol	0.881	0.034	16	MWC04	0.974	0.026	16	MWC04	0.974	0.026	16	MWC04	0.974	0.026	16	MWC04	0.974	0.026	16	MWC04	0.974	0.026	16	MWC04	0.974	0.026	16	MWC04	0.974	0.026	16	MWC04	0.974	0.026
4	16	MWC04	0.974	0.026	17	MPC5	0.901	0.025	18	MPC6	0.829	0.025	18	MPC6	0.829	0.025	17	MPC5	0.901	0.026	17	MPC5	0.872	0.025	18	MPC6	0.829	0.025	18	MPC6	0.829	0.025	18	MPC6	0.829	0.025
5	16	MPC6	0.869	0.023	15	nBondsKS	0.907	0.023	16	Xpc-4d	0.853	0.023	16	Xpc-4d	0.853	0.023	15	nBondsKS	0.907	0.023	14	nBondsKS	0.916	0.021	16	Xpc-4d	0.853	0.023	16	Xpc-4d	0.853	0.023	16	Xpc-4d	0.853	0.023
6	16	GGI8	0.841	0.022	16	nAromAtom	0.793	0.023	15	nBondsKS	0.906	0.023	15	nBondsKS	0.906	0.023	16	nAromAtom	0.793	0.021	16	nAromAtom	0.793	0.021	15	nBondsKS	0.907	0.023	15	nBondsKS	0.906	0.023	15	nBondsKS	0.906	0.023
7	16	nAromAtom	0.793	0.021	14	GGI7	0.881	0.021	16	nAromAtom	0.793	0.021	16	nAromAtom	0.793	0.021	15	GGI7	0.839	0.021	15	GGI7	0.839	0.021	16	nAromAtom	0.793	0.021	16	nAromAtom	0.793	0.021	16	nAromAtom	0.793	0.021
8	9	ATS3Z	0.887	0.013	14	ATS3Z	0.823	0.018	13	ATS6m	0.834	0.018	13	ATS6m	0.834	0.018	14	Xpc-4d	0.87	0.02	14	Xpc-4d	0.871	0.02	13	ATS6m	0.834	0.018	13	ATS6m	0.834	0.018	13	ATS6m	0.834	0.018
9	9	n3Ring	0.857	0.013	13	Xpc-4d	0.874	0.013	9	n3Ring	0.857	0.013	9	n3Ring	0.857	0.013	14	ATS3Z	0.853	0.02	13	ATS3Z	0.867	0.019	9	n3Ring	0.857	0.013	9	n3Ring	0.857	0.013	9	n3Ring	0.857	0.013
10	10	NssCH2	0.74	0.012	11	SsF	0.722	0.013	10	SsF	0.767	0.013	10	SsF	0.767	0.013	10	n3Ring	0.772	0.013	11	SsF	0.722	0.013	10	SsF	0.767	0.013	10	SsF	0.767	0.013	10	SsF	0.767	0.013
11	10	piPC5	0.733	0.012	10	n3Ring	0.772	0.012	10	piPC5	0.735	0.012	10	piPC5	0.735	0.012	10	piPC5	0.735	0.012	10	n3Ring	0.772	0.013	10	piPC5	0.735	0.012	10	piPC5	0.735	0.012	10	piPC5	0.735	0.012
12	10	TopoPSA	0.715	0.012	11	TopoPSA	0.671	0.012	8	ATS8dv	0.914	0.012	8	ATS8dv	0.914	0.012	10	TopoPSA	0.708	0.012	10	piPC5	0.735	0.012	8	ATS8dv	0.914	0.012	8	ATS8dv	0.914	0.012	8	ATS8dv	0.914	0.012
13	9	SsF	0.744	0.011	10	piPC5	0.735	0.012	10	TopoPSA(NO)	0.726	0.012	10	TopoPSA(NO)	0.726	0.012	8	SsF	0.801	0.011	10	TopoPSA	0.711	0.012	10	TopoPSA(NO)	0.726	0.012	10	TopoPSA(NO)	0.712	0.012	10	TopoPSA(NO)	0.726	0.012
14	7	nBondsT	0.889	0.01	7	nBondsT	0.876	0.011	9	SssCH2	0.712	0.011	9	SssCH2	0.712	0.011	9	SssCH2	0.712	0.011	7	nBondsT	0.876	0.01	9	SssCH2	0.712	0.011	9	nBondsT	0.876	0.011	9	SssCH2	0.712	0.011
15	9	ATS0p	0.676	0.01	8	SssCH2	0.751	0.01	7	nBondsT	0.876	0.01	7	nBondsT	0.876	0.01	7	nBondsT	0.877	0.01	8	SssCH2	0.751	0.01	7	nBondsT	0.876	0.01	7	ATSC0m	0.849	0.01	7	nBondsT	0.876	0.01
means	15.6667		0.8284	0.0222	15.4		0.832867	0.0221333	15.4667		0.8386	0.0221333	15.4667		0.8386	0.0221333	15.2		0.838	0.0218667	15.4		0.834133	0.0219333	15.4667		0.838667	0.0221333	15.4667		0.8468	0.0221333	15.4667		0.8386	0.0221333
sd	10.0617		0.0884968	0.0161343	8.55904		0.087398	0.0150327	9.59811		0.0780007	0.0150327	9.59811		0.0780007	0.0150327	8.26525		0.0813686	0.0133356	8.64209		0.0812491	0.0138485	9.59811		0.0780629	0.0150327	9.59811		0.0715134	0.0150327	9.59811		0.0780007	0.0150327
total	235			0.333	231			0.332	232			0.332	232			0.332	228			0.328	231			0.329	232			0.332	232			0.332	232			0.332
CL No. : cluster number that is top 15 of clusters of percentage of total variation explained by each cluster component
variables No. : variables number that is number of variables belonging to each cluster
variables: representative variable with the largest square of correlation coefficient with cluster component
Fluctuation in Cluster: the percentage of fluctuation explained by their first PC of the fluctuations of variables belonging to the cluster
Fluctuation in Total: percentage of total variation explained by each cluster component
