# Supplementary material for: DeepSnap-Deep Learning Approach Predicts Progesterone Receptor Antagonist Activity With High Performance
Source: Front Bioeng Biotechnol. 2020 Jan 22;7:485. doi: 10.3389/fbioe.2019.00485 (PMC6987043; doi:10.3389/fbioe.2019.00485)
Supplement: Supplementary file 13 [file Table_4.xlsx]

## Sheet: Table S4
	TABLE S4 Prediction performances with different dataset sizes on the four Machine Learnings.
		MLs	RF		XGB		LGBM		CB
		tra:val:test	Means	SD	Means	SD	Means	SD	Means	SD
	Acc (Test)	1: 1: 1	0.900261	0.00239687	0.907589	0.00431234	0.909095	0.00257046	0.907748	0.00331543
	Acc (Test)	2: 2: 1	0.9043	0.00318136	0.909509	0.00337837	0.911726	0.00441502	0.910507	0.00304323
	Acc (Test)	3: 3: 1	0.903873	0.00374796	0.910897	0.00523447	0.913208	0.00312811	0.910323	0.00403295
	Acc (Test)	4: 4: 1	0.903794	0.00424908	0.912118	0.00373394	0.91533	0.00473154	0.911524	0.00576444
	Acc (Test)	5: 5: 1	0.902151	0.0102158	0.907577	0.0119666	0.908039	0.012316	0.910294	0.00728714
	Acc (Test)	5: 5: 1 PMT	0.892297	0.00352386	0.899564	0.00107248	0.894477	0.00388806	0.898983	0.00171295
	Most high-peformance in each MLs were indicated bt bold.
	MLs, RF, XGB, LGBM, and CB indicate machine learnings, random forest, Xgboost, Light GBM, and Catboost, respectively.
	5:5:1 PMT showed permutation test using Tra:Val:Test = 5:5:1
