# Supplementary material for: DeepSnap-Deep Learning Approach Predicts Progesterone Receptor Antagonist Activity With High Performance
Source: Front Bioeng Biotechnol. 2020 Jan 22;7:485. doi: 10.3389/fbioe.2019.00485 (PMC6987043; doi:10.3389/fbioe.2019.00485)
Supplement: Supplementary file 14 [file Table_5.xlsx]

## Sheet: Table S5
	TABLE S5 Layer in GoogLeNet Network
	Type	Patch size/Stride	Output size	Depth	#1x1	#3x3 reduce	#3x3	#5x5 reduce	#5x5	Pool projects	Parameters
	convolution	7x7/2	112x112x64	1							2.7K
	max pool	3x3/2	56x56x64	0
	convolution	3x3/1	56x56x192	2		64	192				112K
	max pool	3x3/2	28x28x192	0
	inception (3a)		28x28x256	2	64	96	128	16	32	32	159K
	inception (3b)		28x28x480	2	128	128	192	32	96	64	380K
	max pool	3x3/2	14x14x480	0
	inception (4a)		14x14x512	2	192	96	208	16	48	64	364K
	inception (4b)		14x14x512	2	160	112	224	24	64	64	437K
	inception (4c)		14x14x512	2	128	128	256	24	64	64	463K
	inception (4d)		14x14x528	2	112	144	288	332	64	64	580K
	inception (4e)		14x14x832	2	256	160	320	32	128	128	840K
	max pool	3x3/2	7x7x832	0
	inception (5a)		7x7x832	2	256	160	320	32	128	128	1072K
	inception (5b)		7x7x1024	2	384	192	384	48	128	128	1388K
	avg pool	7x7/1	1x1x1024	0
	dropout (40%)		1x1x1024	0
	linear		1x1x1000	1							1000K
	softmax		1x1x1000	0
